# Supplementary material for: Giardia spp.-induced microbiota dysbiosis disrupts intestinal mucin glycosylation
Source: Gut Microbes. 2024 Oct 16;16(1):2412676. doi: 10.1080/19490976.2024.2412676 (PMC11485787; doi:10.1080/19490976.2024.2412676)
Supplement: Supplemental Material [file KGMI_A_2412676_SM4170.zip]

Archive with 2 entries (2 files):
- Supplementary_Material__17_/Fekete et al 2024_Sup Figures_V2 (1).pdf
- Supplementary_Material__17_/Supplementary Tables.docx
